# Supplementary material for: The Role of PANoptosis-Related Genes in Predicting Breast Cancer Survival and Immune Prospect
Source: Biomed Res Int. 2025 May 28;2025:3423698. doi: 10.1155/bmri/3423698 (PMC12136870; doi:10.1155/bmri/3423698)
Supplement: Supporting Information 1 — Sixty-five PRGs verified based on prior reports. [file 3423698.f1.zip]

Archive with 3 entries (2 files):
- Supplementary Material 1/
- Supplementary Material 1/gene.txt
- __MACOSX/Supplementary Material 1/._gene.txt
