# Supplementary material for: The Role of PANoptosis-Related Genes in Predicting Breast Cancer Survival and Immune Prospect
Source: Biomed Res Int. 2025 May 28;2025:3423698. doi: 10.1155/bmri/3423698 (PMC12136870; doi:10.1155/bmri/3423698)
Supplement: Supporting Information 1 — Sixty-five PRGs verified based on prior reports. [file 3423698.f1.zip › Supplementary Material 1/gene.txt]

Gene	Type
AIFM1	Apoptosis
AKT3	Apoptosis
APAF1	Apoptosis
APPL1	Apoptosis
BMF	Apoptosis
BNIP3L	Apoptosis
BOK	Apoptosis
CASP10	Apoptosis
CASP2	Apoptosis
CASP6	Apoptosis
CASP7	Apoptosis
CASP8	Apoptosis
CD14	Apoptosis
CHUK	Apoptosis
CRADD	Apoptosis
DFFA	Apoptosis
DFFB	Apoptosis
E2F1	Apoptosis
HMGB2	Apoptosis
IGF1	Apoptosis
LY96	Apoptosis
PPP3R1	Apoptosis
TFDP1	Apoptosis
TICAM1	Apoptosis
TNFRSF1A	Apoptosis
TNFSF10	Apoptosis
TP73	Apoptosis
TRAF2	Apoptosis
UACA	Apoptosis
UNC5B	Apoptosis
YWHAE	Apoptosis
YWHAG	Apoptosis
FADD	Necroptosis
FAS	Necroptosis
FASLG	Necroptosis
MLKL	Necroptosis
RIPK1	Necroptosis
RIPK3	Necroptosis
TLR3	Necroptosis
TNF	Necroptosis
BAK1	Pyroptosis
BAX	Pyroptosis
CASP1	Pyroptosis
CASP3	Pyroptosis
CASP4	Pyroptosis
CASP5	Pyroptosis
CHMP2A	Pyroptosis
CHMP2B	Pyroptosis
CHMP3	Pyroptosis
CHMP4A	Pyroptosis
CHMP4B	Pyroptosis
CHMP4C	Pyroptosis
CHMP6	Pyroptosis
CHMP7	Pyroptosis
CYCS	Pyroptosis
ELANE	Pyroptosis
GSDMD	Pyroptosis
GSDME	Pyroptosis
GZMB	Pyroptosis
HMGB1	Pyroptosis
IL18	Pyroptosis
IL1A	Pyroptosis
IL1B	Pyroptosis
IRF1	Pyroptosis
IRF2	Pyroptosis
