# Supplementary material for: The Role of PANoptosis-Related Genes in Predicting Breast Cancer Survival and Immune Prospect
Source: Biomed Res Int. 2025 May 28;2025:3423698. doi: 10.1155/bmri/3423698 (PMC12136870; doi:10.1155/bmri/3423698)
Supplement: Supporting Information 2 — The incrementally adjusting variable of clustering (k). [file 3423698.f2.zip]

Archive with 24 entries (23 files):
- Supplementary Material 2/
- Supplementary Material 2/consensus008.png
- __MACOSX/Supplementary Material 2/._consensus008.png
- Supplementary Material 2/consensus009.png
- __MACOSX/Supplementary Material 2/._consensus009.png
- Supplementary Material 2/consensus004.png
- __MACOSX/Supplementary Material 2/._consensus004.png
- Supplementary Material 2/consensus010.png
- __MACOSX/Supplementary Material 2/._consensus010.png
- Supplementary Material 2/consensus011.png
- Supplementary Material 2/consensus005.png
- __MACOSX/Supplementary Material 2/._consensus005.png
- Supplementary Material 2/consensus007.png
- __MACOSX/Supplementary Material 2/._consensus007.png
- Supplementary Material 2/consensus006.png
- __MACOSX/Supplementary Material 2/._consensus006.png
- Supplementary Material 2/consensus012.png
- __MACOSX/Supplementary Material 2/._consensus012.png
- Supplementary Material 2/consensus002.png
- __MACOSX/Supplementary Material 2/._consensus002.png
- Supplementary Material 2/consensus003.png
- __MACOSX/Supplementary Material 2/._consensus003.png
- Supplementary Material 2/consensus001.png
- __MACOSX/Supplementary Material 2/._consensus001.png
