# Supplementary material for: The Role of PANoptosis-Related Genes in Predicting Breast Cancer Survival and Immune Prospect
Source: Biomed Res Int. 2025 May 28;2025:3423698. doi: 10.1155/bmri/3423698 (PMC12136870; doi:10.1155/bmri/3423698)
Supplement: Supporting Information 3 — Distinct patterns of drug sensitivity between low-risk and high-risk groups. [file 3423698.f3.zip]

Archive with 156 entries (155 files):
- Supplementary Material 3/
- __MACOSX/._Supplementary Material 3
- Supplementary Material 3/drugSenstivity.Entinostat.pdf
- Supplementary Material 3/drugSenstivity.MK-8776.pdf
- Supplementary Material 3/drugSenstivity.Epirubicin.pdf
- Supplementary Material 3/drugSenstivity.AZD6738.pdf
- Supplementary Material 3/drugSenstivity.Ribociclib.pdf
- Supplementary Material 3/drugSenstivity.GSK591.pdf
- Supplementary Material 3/drugSenstivity.Picolinici-acid.pdf
- Supplementary Material 3/drugSenstivity.AZD5153.pdf
- Supplementary Material 3/drugSenstivity.PFI3.pdf
- Supplementary Material 3/drugSenstivity.TAF1_5496.pdf
- Supplementary Material 3/drugSenstivity.5-Fluorouracil.pdf
- __MACOSX/Supplementary Material 3/._drugSenstivity.5-Fluorouracil.pdf
- Supplementary Material 3/drugSenstivity.Vinorelbine.pdf
- Supplementary Material 3/drugSenstivity.Pevonedistat.pdf
- Supplementary Material 3/drugSenstivity.AZD5582.pdf
- Supplementary Material 3/drugSenstivity.IRAK4_4710.pdf
- Supplementary Material 3/drugSenstivity.Pictilisib.pdf
- Supplementary Material 3/drugSenstivity.Zoledronate.pdf
- Supplementary Material 3/drugSenstivity.GSK343.pdf
- Supplementary Material 3/drugSenstivity.Irinotecan.pdf
- Supplementary Material 3/drugSenstivity.Cisplatin.pdf
- Supplementary Material 3/drugSenstivity.JQ1.pdf
- Supplementary Material 3/drugSenstivity.OTX015.pdf
- Supplementary Material 3/drugSenstivity.Fludarabine.pdf
- Supplementary Material 3/drugSenstivity.AZD1332.pdf
- Supplementary Material 3/drugSenstivity.XAV939.pdf
- Supplementary Material 3/drugSenstivity.Rapamycin.pdf
- Supplementary Material 3/drugSenstivity.Dasatinib.pdf
- Supplementary Material 3/drugSenstivity.AZD2014.pdf
- Supplementary Material 3/drugSenstivity.IGF1R_3801.pdf
- Supplementary Material 3/drugSenstivity.JAK1_8709.pdf
- Supplementary Material 3/drugSenstivity.BMS-754807.pdf
- Supplementary Material 3/drugSenstivity.MN-64.pdf
- Supplementary Material 3/drugSenstivity.VE821.pdf
- Supplementary Material 3/drugSenstivity.Erlotinib.pdf
- Supplementary Material 3/drugSenstivity.PLX-4720.pdf
- Supplementary Material 3/drugSenstivity.VX-11e.pdf
- Supplementary Material 3/drugSenstivity.LGK974.pdf
- Supplementary Material 3/drugSenstivity.Ibrutinib.pdf
- Supplementary Material 3/drugSenstivity.GSK2578215A.pdf
- Supplementary Material 3/drugSenstivity.EPZ5676.pdf
- Supplementary Material 3/drugSenstivity.Leflunomide.pdf
- Supplementary Material 3/drugSenstivity.Tamoxifen.pdf
- Supplementary Material 3/drugSenstivity.Pyridostatin.pdf
- Supplementary Material 3/drugSenstivity.WEHI-539.pdf
- Supplementary Material 3/drugSenstivity.Linsitinib.pdf
- Supplementary Material 3/drugSenstivity.Dactinomycin.pdf
- Supplementary Material 3/drugSenstivity.BPD-00008900.pdf
- Supplementary Material 3/drugSenstivity.AZ6102.pdf
- Supplementary Material 3/drugSenstivity.AZD1208.pdf
- Supplementary Material 3/drugSenstivity.MG-132.pdf
- Supplementary Material 3/drugSenstivity.Topotecan.pdf
- Supplementary Material 3/drugSenstivity.NU7441.pdf
- Supplementary Material 3/drugSenstivity.Dihydrorotenone.pdf
- Supplementary Material 3/drugSenstivity.Nutlin-3a (-).pdf
- Supplementary Material 3/drugSenstivity.Palbociclib.pdf
- Supplementary Material 3/drugSenstivity.MK-2206.pdf
- Supplementary Material 3/drugSenstivity.Taselisib.pdf
- Supplementary Material 3/drugSenstivity.AZ960.pdf
- Supplementary Material 3/drugSenstivity.Axitinib.pdf
- Supplementary Material 3/drugSenstivity.Cytarabine.pdf
- Supplementary Material 3/drugSenstivity.Gefitinib.pdf
- Supplementary Material 3/drugSenstivity.Paclitaxel.pdf
- Supplementary Material 3/drugSenstivity.Gemcitabine.pdf
- Supplementary Material 3/drugSenstivity.I-BRD9.pdf
- Supplementary Material 3/drugSenstivity.Venetoclax.pdf
- Supplementary Material 3/drugSenstivity.Podophyllotoxin bromide.pdf
- Supplementary Material 3/drugSenstivity.SCH772984.pdf
- Supplementary Material 3/drugSenstivity.Oxaliplatin.pdf
- Supplementary Material 3/drugSenstivity.Temozolomide.pdf
- Supplementary Material 3/drugSenstivity.RVX-208.pdf
- Supplementary Material 3/drugSenstivity.Talazoparib.pdf
- Supplementary Material 3/drugSenstivity.Bortezomib.pdf
- Supplementary Material 3/drugSenstivity.NVP-ADW742.pdf
- Supplementary Material 3/drugSenstivity.Teniposide.pdf
- Supplementary Material 3/drugSenstivity.VE-822.pdf
- Supplementary Material 3/drugSenstivity.Staurosporine.pdf
- Supplementary Material 3/drugSenstivity.Mitoxantrone.pdf
- Supplementary Material 3/drugSenstivity.PRT062607.pdf
- Supplementary Material 3/drugSenstivity.VSP34_8731.pdf
- Supplementary Material 3/drugSenstivity.PF-4708671.pdf
- Supplementary Material 3/drugSenstivity.AT13148.pdf
- Supplementary Material 3/drugSenstivity.BDP-00009066.pdf
- Supplementary Material 3/drugSenstivity.IWP-2.pdf
- Supplementary Material 3/drugSenstivity.ERK_6604.pdf
- Supplementary Material 3/drugSenstivity.GNE-317.pdf
- Supplementary Material 3/drugSenstivity.MIRA-1.pdf
- Supplementary Material 3/drugSenstivity.Cyclophosphamide.pdf
- Supplementary Material 3/drugSenstivity.Foretinib.pdf
- Supplementary Material 3/drugSenstivity.Ulixertinib.pdf
- Supplementary Material 3/drugSenstivity.AZD8186.pdf
- Supplementary Material 3/drugSenstivity.LJI308.pdf
- Supplementary Material 3/drugSenstivity.BMS-536924.pdf
- Supplementary Material 3/drugSenstivity.PD0325901.pdf
- Supplementary Material 3/drugSenstivity.Obatoclax Mesylate.pdf
- Supplementary Material 3/drugSenstivity.Gallibiscoquinazole.pdf
- Supplementary Material 3/drugSenstivity.GSK269962A.pdf
- Supplementary Material 3/drugSenstivity.Mirin.pdf
- Supplementary Material 3/drugSenstivity.Dactolisib.pdf
- Supplementary Material 3/drugSenstivity.AMG-319.pdf
- Supplementary Material 3/drugSenstivity.Vinblastine.pdf
- Supplementary Material 3/drugSenstivity.SB216763.pdf
- Supplementary Material 3/drugSenstivity.WZ4003.pdf
- Supplementary Material 3/drugSenstivity.JAK_8517.pdf
- Supplementary Material 3/drugSenstivity.AZD3759.pdf
- Supplementary Material 3/drugSenstivity.Olaparib.pdf
- Supplementary Material 3/drugSenstivity.OSI-027.pdf
- Supplementary Material 3/drugSenstivity.CDK9_5576.pdf
- Supplementary Material 3/drugSenstivity.YK-4-279.pdf
- Supplementary Material 3/drugSenstivity.Cediranib.pdf
- Supplementary Material 3/drugSenstivity.Selumetinib.pdf
- Supplementary Material 3/drugSenstivity.AGI-5198.pdf
- Supplementary Material 3/drugSenstivity.IAP_5620.pdf
- Supplementary Material 3/drugSenstivity.Ruxolitinib.pdf
- Supplementary Material 3/drugSenstivity.Dabrafenib.pdf
- Supplementary Material 3/drugSenstivity.Entospletinib.pdf
- Supplementary Material 3/drugSenstivity.Camptothecin.pdf
- Supplementary Material 3/drugSenstivity.Luminespib.pdf
- Supplementary Material 3/drugSenstivity.CDK9_5038.pdf
- Supplementary Material 3/drugSenstivity.ZM447439.pdf
- Supplementary Material 3/drugSenstivity.Nelarabine.pdf
- Supplementary Material 3/drugSenstivity.EPZ004777.pdf
- Supplementary Material 3/drugSenstivity.I-BET-762.pdf
- Supplementary Material 3/drugSenstivity.Trametinib.pdf
- Supplementary Material 3/drugSenstivity.MIM1.pdf
- Supplementary Material 3/drugSenstivity.Fulvestrant.pdf
- Supplementary Material 3/drugSenstivity.AZD5991.pdf
- Supplementary Material 3/drugSenstivity.Dinaciclib.pdf
- Supplementary Material 3/drugSenstivity.Tozasertib.pdf
- Supplementary Material 3/drugSenstivity.WIKI4.pdf
- Supplementary Material 3/drugSenstivity.PD173074.pdf
- Supplementary Material 3/drugSenstivity.CZC24832.pdf
- Supplementary Material 3/drugSenstivity.BIBR-1532.pdf
- Supplementary Material 3/drugSenstivity.Carmustine.pdf
- Supplementary Material 3/drugSenstivity.KU-55933.pdf
- Supplementary Material 3/drugSenstivity.GSK2606414.pdf
- Supplementary Material 3/drugSenstivity.ML323.pdf
- Supplementary Material 3/drugSenstivity.Osimertinib.pdf
- Supplementary Material 3/drugSenstivity.Docetaxel.pdf
- Supplementary Material 3/drugSenstivity.AZD5363.pdf
- Supplementary Material 3/drugSenstivity.Alisertib.pdf
- Supplementary Material 3/drugSenstivity.AZD7762.pdf
- Supplementary Material 3/drugSenstivity.Alpelisib.pdf
- Supplementary Material 3/drugSenstivity.MK-1775.pdf
- Supplementary Material 3/drugSenstivity.AZD8055.pdf
- Supplementary Material 3/drugSenstivity.Eg5_9814.pdf
- Supplementary Material 3/drugSenstivity.Sapitinib.pdf
- Supplementary Material 3/drugSenstivity.AZD6482.pdf
- Supplementary Material 3/drugSenstivity.AZD5438.pdf
- Supplementary Material 3/drugSenstivity.BI-2536.pdf
- Supplementary Material 3/drugSenstivity.Buparlisib.pdf
- Supplementary Material 3/drugSenstivity.Savolitinib.pdf
- Supplementary Material 3/drugSenstivity.Niraparib.pdf
- Supplementary Material 3/drugSenstivity.Crizotinib.pdf
